# Supplementary material for: Use of Intravascular Micro-Axial Left Ventricular Assist Devices as a Bridging Strategy for Cardiogenic Shock: Mid-Term Outcomes
Source: J Clin Med. 2024 Nov 12;13(22):6804. doi: 10.3390/jcm13226804 (PMC11595086; doi:10.3390/jcm13226804)
Supplement: Supplementary file 1 [file jcm-13-06804-s001.zip]

Archive with 1 entries (1 files):
- jcm-3285998-supplementary.mp4
